# Supplementary material for: TcJAV3–TcWRKY26 Cascade Is a Missing Link in the Jasmonate-Activated Expression of Taxol Biosynthesis Gene DBAT in Taxus chinensis
Source: Int J Mol Sci. 2022 Oct 29;23(21):13194. doi: 10.3390/ijms232113194 (PMC9656678; doi:10.3390/ijms232113194)
Supplement: Supplementary file 1 [file ijms-23-13194-s001.zip]

Archive with 6 entries (6 files):
- Figure S2.pdf
- Figure S3.pdf
- Figure S4.tif
- Figure S5.pdf
- Figures S1.tif
- Table S1.xlsx
