# Supplementary material for: TcJAV3–TcWRKY26 Cascade Is a Missing Link in the Jasmonate-Activated Expression of Taxol Biosynthesis Gene DBAT in Taxus chinensis
Source: Int J Mol Sci. 2022 Oct 29;23(21):13194. doi: 10.3390/ijms232113194 (PMC9656678; doi:10.3390/ijms232113194)
Supplement: Supplementary file 1 [file ijms-23-13194-s001.zip › Table S1.xlsx]

## Sheet: Sheet1
Table S1 Primers used in this study
Destination products	Primer
pGADT7-TcWRKY26	TcWRKY26- BamH I-F: 5’-CGGGATCCATATGGAGGGCGGAAACAATGTTAATCG-3’
	TcWRKY26- Sac I -R: 5’-CGAGCTCTCAAGGGCCCATAAGTAATCTACCCATAC-3’
pGBKT7-TcJAV3	TcJAV3BDComF: 5’- GGAATTCATGGAGTTTGTGTCGCAG -3’
	TcJAV3BDComR: 5’- CCGCTCGAGTCATTTGATCAAGCTATCAGAAATCC -3’
pHis2.1-Wabox	3*Wbox-a-F: 5’- AATTCGTGTGACTACGTGTGACTACGTGTGACTAC -3’
	3*Wbox-a-Spe1-R: 5’- CTAGTGTAGTCACACGTAGTCACACGTAGTCACAC -3’
pHis2.1-Wbbox	3*Wbox-b-F: 5’- AATTCTTTTGACCCATTTTGACCCATTTTGACCCA -3’
	3*Wbox-b-Spe1-R: 5’- CTAGTTGGGTCAAAATGGGTCAAAATGGGTCAAAA -3’
NE-TcWRKY26	NE-WRKY26-BamH1-F: 5’-CGGGATCCATGGAGGGCGGAAACAATGTTAATC-3’
	NE-WRKY26-Xho1-R: 5’-CCGCTCGAGTCAAGGGCCCATAAGTAATCTACCC-3’
CE-TcJAV3	CE-TcJAV3-BamH1-F: 5’-CGGGATCCATGGAGTTTGTGTCGCAGTCGCGC-3’
	TcJAV3-Sal1-R: 5’-GCGTCGACTTTGATCAAGCTATCAGAAATCCCC-3’
NLUC-TcJAV3	TcJAV3-BamH1-F: 5’-CGGGATCCATGGAGTTTGTGTCGCAGTCGC-3’
	TcJAV3-Sal1-R: 5’-GCGTCGACTTTGATCAAGCTATCAGAAATCCCC-3’
CLUC-TcWRKY26	TcWRKY26-BamH1-F: 5’-CGGGATCCaATGGAGGGCGGAAACAATGTTAATC-3’
	TcWRKY26-Sal1-R: 5’-GCGTCGACTCAAGGGCCCATAAGTAATCTACCC-3’
pBinGlyRED35S-TcJAV3	TcJAV3BDComF: 5’- GGAATTCATGGAGTTTGTGTCGCAG -3’
	TcJAV3BDComR: 5’- CCGCTCGAGTCATTTGATCAAGCTATCAGAAATCC -3’
pBinGlyRED35S-TcNPR1	TcNPR1hbF: 5'-GCTCTAGAATGAATTATTCGTCTAGCAGCTGTATATC-3'
	TcNPR1hbR: 5'-TCCCCCGGGTTACTGTAGTTTTGGCACTTTCCTATG-3'
pBinGlyRED35S-TcNPR3	TcNPR3-Sma1-F: 5’-CCCCCGGGATGGCGCAGATAAGCCTAAATGC-3’
	TcNPR3-Sal1-R: 5’-GCGTCGACTTATCGATTTTTCAGAGTCCTGTATCGC-3’
3302Y-TcWRKY26	3302-WRKY26-*-EcoR1-F: 5’-CGGAATTCaATGGAGGGCGGAAACAATGTTAATC-3’
	3302-WRKY26-Sma1-R: 5’-TCCCCCGGGTCAAGGGCCCATAAGTAATCTACCC-3’
